# Supplementary material for: Gut microbiome–metabolome–ionome network spectrum mapping of colorectal cancer
Source: Genes Dis. 2025 Feb 20;13(1):101566. doi: 10.1016/j.gendis.2025.101566 (PMC12624594; doi:10.1016/j.gendis.2025.101566)
Supplement: Multimedia component 2 [file mmc2.zip]

Archive with 1 entries (1 files):
- gendis_101566_Suppement File 2_mmc2.py
