# Supplementary material for: Gut microbiome–metabolome–ionome network spectrum mapping of colorectal cancer
Source: Genes Dis. 2025 Feb 20;13(1):101566. doi: 10.1016/j.gendis.2025.101566 (PMC12624594; doi:10.1016/j.gendis.2025.101566)
Supplement: Multimedia component 2 [file mmc2.zip › gendis_101566_Suppement File 2_mmc2.py]

# !/usr/bin/env python
# -*- coding: utf-8 -*-

import os
import sys
import pandas as pd
import numpy as np
import semopy
from semopy import Model

rawPath = sys.argv[1]
inputFile = sys.argv[2]
outputName = sys.argv[3]

inputDf = pd.read_csv(rawPath + inputFile,sep=',',header=0,index_col=0).transpose()

model = Model('''
#	#模型结构关系
        bacteria ~ metabolome
        bacteria ~ bacteriaPathway
        metabolome ~ bacteria
        metabolome ~ bacteriaPathway
        bacteriaPathway ~ bacteria
        bacteriaPathway ~ metabolome
	#模型参数定义
        bacteria =~ bacteria1
        metabolome =~ metabolome1+metabolome2
        bacteriaPathway =~ bacteriaPathway1+bacteriaPathway2
	#模型的协方差矩阵
        bacteria ~~ metabolome
        bacteria ~~ bacteriaPathway
        metabolome ~~ bacteriaPathway
''')

res_opt = model.fit(inputDf)
estimates = model.inspect()
stats = semopy.calc_stats(model)
print (stats.T)
print (estimates)
stats.T.to_csv(rawPath + outputName + '_modeling-stats.csv',sep=',',header=True,index=True)
estimates.to_csv(rawPath + outputName + '_modeling-estimates.csv',sep=',',header=True,index=True)
