# Supplementary material for: Gut microbiome–metabolome–ionome network spectrum mapping of colorectal cancer
Source: Genes Dis. 2025 Feb 20;13(1):101566. doi: 10.1016/j.gendis.2025.101566 (PMC12624594; doi:10.1016/j.gendis.2025.101566)
Supplement: Multimedia component 7 [file mmc7.xlsx]

## Sheet: Sheet 1
Table S6 Mantel test of 21 selected features with other different omics data in the Normal group
Omics	Feature	Pearson r	P value
Bacteria	Biosynthesis of enediyne antibiotics	0.136205	0.001
Bacteria	Nonribosomal peptide structures	0.0752791	0.003
Bacteria	Furfural degradation	0.181269	0.001
Bacteria	Retrograde endocannabinoid signaling	0.17737	0.001
Bacteria	Isoflavonoid biosynthesis	0.118952	0.001
Bacteria	Photosynthesis - antenna proteins	0.177489	0.001
Bacteria	Huchismacovirus	0.0514728	0.036
Bacteria	Peduovirus	0.0846402	0.006
Bacteria	Phikmvvirus	0.0412612	0.095
Bacteria	Felixounavirus	0.104582	0.001
Bacteria	Teseptimavirus	0.0605468	0.014
Bacteria	2-Phenylethylamine	0.0414743	0.088
Bacteria	Fexofenadine	0.0465202	0.047
Bacteria	Adrenic acid	0.0928174	0.002
Bacteria	Docosapentaenoic acid	0.07258	0.007
Bacteria	Yangonin	0.0303219	0.178
Bacteria	trans-4-Hydroxy-L-proline	-0.00154846	0.515
Bacteria	Ti	0.092407	0.003
Bacterial functional enrichment	CAG-180 sp000432435	0.284734	0.005
Bacterial functional enrichment	Escherichia coli_D	0.355477	0.001
Bacterial functional enrichment	Prevotella sp900557255	0.285368	0.001
Bacterial functional enrichment	Huchismacovirus	0.102943	0.077
Bacterial functional enrichment	Peduovirus	0.236333	0.01
Bacterial functional enrichment	Phikmvvirus	0.131027	0.05
Bacterial functional enrichment	Felixounavirus	0.173919	0.013
Bacterial functional enrichment	Teseptimavirus	0.125541	0.026
Bacterial functional enrichment	2-Phenylethylamine	0.0871735	0.108
Bacterial functional enrichment	Fexofenadine	0.0637768	0.149
Bacterial functional enrichment	Adrenic acid	0.216808	0.013
Bacterial functional enrichment	Docosapentaenoic acid	0.175737	0.023
Bacterial functional enrichment	Yangonin	0.0825655	0.118
Bacterial functional enrichment	trans-4-Hydroxy-L-proline	0.0532579	0.191
Bacterial functional enrichment	Ti	0.176993	0.026
Virus	CAG-180 sp000432435	0.0423263	0.261
Virus	Escherichia coli_D	0.272921	0.005
Virus	Prevotella sp900557255	0.149875	0.041
Virus	Biosynthesis of enediyne antibiotics	0.060734	0.205
Virus	Nonribosomal peptide structures	0.0493986	0.258
Virus	Furfural degradation	0.274109	0.004
Virus	Retrograde endocannabinoid signaling	0.275301	0.004
Virus	Isoflavonoid biosynthesis	0.0794107	0.136
Virus	Photosynthesis - antenna proteins	0.111543	0.088
Virus	2-Phenylethylamine	0.0174559	0.367
Virus	Fexofenadine	0.0845579	0.131
Virus	Adrenic acid	0.128839	0.094
Virus	Docosapentaenoic acid	0.105994	0.114
Virus	Yangonin	0.122222	0.094
Virus	trans-4-Hydroxy-L-proline	0.0743527	0.156
Virus	Ti	0.116775	0.111
Metabolome	CAG-180 sp000432435	0.119417	0.093
Metabolome	Escherichia coli_D	0.244754	0.01
Metabolome	Prevotella sp900557255	0.0879127	0.13
Metabolome	Biosynthesis of enediyne antibiotics	0.13306	0.068
Metabolome	Nonribosomal peptide structures	0.134454	0.053
Metabolome	Furfural degradation	0.247227	0.01
Metabolome	Retrograde endocannabinoid signaling	0.239595	0.008
Metabolome	Isoflavonoid biosynthesis	0.00236539	0.464
Metabolome	Photosynthesis - antenna proteins	0.0257614	0.347
Metabolome	Huchismacovirus	0.193147	0.029
Metabolome	Peduovirus	0.0518118	0.234
Metabolome	Phikmvvirus	0.0346129	0.287
Metabolome	Felixounavirus	0.156678	0.029
Metabolome	Teseptimavirus	-0.0759956	0.896
Metabolome	Ti	0.164662	0.039
Ionmics	CAG-180 sp000432435	0.0128264	0.369
Ionmics	Escherichia coli_D	0.0348051	0.267
Ionmics	Prevotella sp900557255	-0.0690295	0.855
Ionmics	Biosynthesis of enediyne antibiotics	0.0112476	0.372
Ionmics	Nonribosomal peptide structures	0.0318184	0.281
Ionmics	Furfural degradation	0.0379728	0.256
Ionmics	Retrograde endocannabinoid signaling	0.0587865	0.17
Ionmics	Isoflavonoid biosynthesis	-0.0479644	0.787
Ionmics	Photosynthesis - antenna proteins	-0.0675783	0.862
Ionmics	Huchismacovirus	-0.0211554	0.542
Ionmics	Peduovirus	-0.00706914	0.468
Ionmics	Phikmvvirus	-0.0174398	0.523
Ionmics	Felixounavirus	-0.0766827	0.901
Ionmics	Teseptimavirus	-0.051307	0.839
Ionmics	2-Phenylethylamine	-0.00515017	0.453
Ionmics	Fexofenadine	0.00261029	0.395
Ionmics	Adrenic acid	0.0965882	0.106
Ionmics	Docosapentaenoic acid	0.0894981	0.116
Ionmics	Yangonin	-0.0491827	0.677
Ionmics	trans-4-Hydroxy-L-proline	-0.054907	0.784
