# Supplementary material for: Gut microbiome–metabolome–ionome network spectrum mapping of colorectal cancer
Source: Genes Dis. 2025 Feb 20;13(1):101566. doi: 10.1016/j.gendis.2025.101566 (PMC12624594; doi:10.1016/j.gendis.2025.101566)
Supplement: Multimedia component 8 [file mmc8.xlsx]

## Sheet: Sheet 1
Table S7 Mantel test of 21 selected features with other different omics data in the CRC group
Omics	Feature	Pearson r	P value
Bacteria	Biosynthesis of enediyne antibiotics	0.208292	0.001
Bacteria	Nonribosomal peptide structures	0.124372	0.001
Bacteria	Furfural degradation	0.188948	0.001
Bacteria	Retrograde endocannabinoid signaling	0.190879	0.001
Bacteria	Peduovirus	0.080666	0.021
Bacteria	Hpunavirus	0.100217	0.013
Bacteria	Hippuric acid	0.0856058	0.015
Bacteria	Thiamine	0.0522713	0.098
Bacteria	Glycocholic acid	0.0614882	0.073
Bacteria	Methyldopa	0.0680531	0.049
Bacteria	Caffeine	0.0947302	0.004
Bacteria	N4-Acetylcytidine	0.075086	0.019
Bacterial functional enrichment	CAG-180 sp000432435	0.16593	0.016
Bacterial functional enrichment	Escherichia coli_D	0.353163	0.001
Bacterial functional enrichment	Megamonas funiformis	0.00793851	0.392
Bacterial functional enrichment	Peduovirus	0.198895	0.005
Bacterial functional enrichment	Hpunavirus	-0.0150277	0.494
Bacterial functional enrichment	Hippuric acid	0.0434468	0.266
Bacterial functional enrichment	Thiamine	0.101881	0.102
Bacterial functional enrichment	Glycocholic acid	0.217977	0.003
Bacterial functional enrichment	Methyldopa	0.223038	0.005
Bacterial functional enrichment	Caffeine	0.00427358	0.405
Bacterial functional enrichment	N4-Acetylcytidine	-0.0172544	0.526
Virus	CAG-180 sp000432435	0.202863	0.002
Virus	Escherichia coli_D	0.115374	0.076
Virus	Megamonas funiformis	0.208597	0.007
Virus	Biosynthesis of enediyne antibiotics	0.209023	0.002
Virus	Nonribosomal peptide structures	0.139016	0.022
Virus	Furfural degradation	0.142773	0.032
Virus	Retrograde endocannabinoid signaling	0.161793	0.013
Virus	Hippuric acid	0.0711888	0.168
Virus	Thiamine	0.0902499	0.105
Virus	Glycocholic acid	0.10515	0.106
Virus	Methyldopa	0.0449373	0.248
Virus	Caffeine	0.185982	0.028
Virus	N4-Acetylcytidine	0.170541	0.02
Metabolome	CAG-180 sp000432435	0.255173	0.01
Metabolome	Escherichia coli_D	0.372281	0.002
Metabolome	Megamonas funiformis	0.189398	0.039
Metabolome	Biosynthesis of enediyne antibiotics	0.218823	0.018
Metabolome	Nonribosomal peptide structures	0.115718	0.056
Metabolome	Furfural degradation	0.348349	0.001
Metabolome	Retrograde endocannabinoid signaling	0.372769	0.001
Metabolome	Peduovirus	0.234822	0.016
Metabolome	Hpunavirus	0.171279	0.051
